# Supplementary material for: Foraging behavior and locomotion of the invasive Argentine ant from winter aggregations
Source: PLoS One. 2018 Aug 9;13(8):e0202117. doi: 10.1371/journal.pone.0202117 (PMC6084982; doi:10.1371/journal.pone.0202117)
Supplement: S1 Data — (CSV) [file pone.0202117.s001.csv]

observation	colony	time_start	time_stop	numup	numdown	speedup	speeddown	numup_sd	numdown_sd	speedup_sd	speeddown_sd	temperature	humidity	num_winter	light
1	1	0	720	0	0	NaN	NaN	0	0	NaN	NaN	6.761111111	50.55069444	1	402.6805556
1	2	1020	2040	0.625	0.5625	0.223402485	0.5477939	0.619139187	0.62915287	0.073089455	0.591461047	6.260591133	52.73546798	3	405.4433498
1	3	2160	3120	0	0.5	0.1875	0.174382056	0	0.816496581	0.029462782	0.032951982	6.959895833	51.12135417	0	508.71875
1	1	3600	4200	0	0	NaN	NaN	0	0	NaN	NaN	6.795	52.09	0	557.4666667
1	2	4380	5400	0.375	0.4375	0.193660731	0.240641706	0.718795288	0.81394103	0.034536339	0.068679723	6.643137255	52.64362745	3	370.0343137
1	3	5520	6180	0	0.1875	0.151515152	0.198803037	0	0.403112887	0	0.032573194	6.543181818	52.91893939	0	476.8030303
1	1	7200	8100	0	0.0625	NaN	0.14084507	0	0.25	NaN	2.87E-17	6.685555556	52.04111111	0	1013.066667
1	2	8520	9180	0.75	0.5625	0.248235797	0.277537393	0.683130051	0.62915287	0.071426813	0.0700813	6.900757576	50.44090909	2	1020.742424
1	3	9240	9960	0.1875	0.25	0.177622566	0.166185572	0.403112887	0.447213595	0.02977534	0.043373385	7.274825175	50.54825175	0	1022.755245
1	1	11100	11640	0	0	NaN	NaN	0	0	NaN	NaN	8.17037037	52.36296296	0	1022.990741
1	2	11940	12660	1.5625	0.3125	0.379552979	0.4	1.093541647	0.602079729	0.089185908	0	8.941666667	48.80069444	0	1022.777778
1	3	12840	13500	2.1875	0.5625	0.346522973	0.328042328	1.759498034	1.504160896	0.344643188	0.059860891	10.36969697	43.53257576	0	1022.325758
1	1	14400	15060	0.6875	1.0625	0.260236241	0.246470575	0.946484724	1.388944443	0.078258347	0.086573769	15.28484848	30.42424242	0	1023
1	2	15360	16080	0.8125	1.8125	1.050206473	0.652690308	0.981070844	1.641899307	1.599866956	0.10202859	16.72986111	27.93888889	1	1023
1	3	16200	16860	5.1875	0.9375	0.231270182	0.399809361	4.519863567	0.928708781	0.079397468	0.086013836	15.72954545	29.25909091	0	1023
1	1	18000	18660	0.125	1.5	0.909090909	0.994617311	0.341565026	1.549193338	0	0.236245212	14.45151515	29.64242424	0	1022.386364
1	2	18900	19500	0.0625	1.5	NaN	0.714951715	0.25	1.366260102	NaN	0.140832635	14.07166667	31.14666667	0	1021.466667
1	3	19620	20220	0.75	2.1875	1.220676149	1.056615102	1.125462868	2.315707235	0.454534466	0.339492591	13.8075	31.68166667	0	1020.3
1	1	21840	22440	0.375	1	0.518718397	0.63057844	0.718795288	0.966091783	0.09198595	0.168459368	14.05083333	32.8025	0	1023
1	2	22620	23160	0.9375	3.375	0.646705704	1.295772243	0.928708781	1.821171784	0.147405436	1.169666132	14.01481481	33.73425926	1	1023
1	3	23220	23820	4.1875	3.0625	0.765367234	0.803709422	4.003644173	2.694902596	0.206722507	0.169271852	14.68666667	31.815	0	1023
1	1	25320	25860	0.875	1.1875	0.40243674	0.484094932	1.543804824	2.007278423	0.085825032	0.17554289	15.6212963	28.98888889	0	1023
1	2	26100	26640	1.25	2.875	1.018588884	1.188566096	1.390443574	2.028957039	0.925295493	0.709766218	16.36388889	27.83981481	0	1023
1	3	26700	27300	4.3125	3.8125	1.134712418	1.102709303	3.646345202	1.905037182	0.48935625	0.53562167	16.28833333	27.04916667	0	1023
1	1	28980	29640	0.0625	0.8125	0.297619048	0.541856604	0.25	1.515200757	0	0.085401473	16.52954545	27.61515152	0	1023
1	2	29940	30240	3.3125	2.0625	1.19811641	0.758509135	2.386594505	1.806239187	1.440807846	0.160160082	18.71833333	24.96	2	1023
1	3	30600	31200	5.4375	4.4375	1.091546794	1.222615531	3.650913128	2.756053942	0.33045777	0.424097687	18.12916667	25.2975	0	1023
1	1	32400	33000	0.125	0.375	0.723738627	1.068796963	0.341565026	0.5	0.116973827	0.243334994	16.92416667	26.50083333	0	1023
1	2	33300	33900	3.75	1.75	0.832597576	0.972654813	1.732050808	1.879716291	0.200933029	0.246326369	16.47058824	26.63361345	0	988.7142857
1	3	33960	34560	7.6875	8.125	1.081983354	1.212925401	3.43935556	4.883646179	0.210959484	0.309577404	16.74666667	26.96083333	0	998.975
1	1	36180	36840	0.6875	0.5625	1.440186339	1.61465303	0.602079729	0.81394103	0.445349155	0.40028629	14.31515152	30.52954545	0	560.4318182
1	2	37200	37920	6.5625	5.625	0.783176409	1.030910833	3.520771696	2.305789814	0.175772479	0.202756978	14.08611111	36.00347222	1	460.5694444
1	3	38040	38580	8.125	9.125	1.207491536	1.174109019	4.240676047	4.031128874	0.212772289	0.306130188	14.03796296	38.98981481	0	392.4444444
1	1	39960	40620	6.4375	3.375	1.536606051	2.459787233	2.731757676	2.187083294	0.275544743	0.676041947	13.33333333	40.77651515	0	226.2121212
1	2	40860	41880	5.4375	4.4375	0.762150003	0.93037822	3.182635176	3.346017533	0.124652966	0.183261901	13.31773399	43.50935961	1	180.8275862
1	3	41880	42780	7.6875	11.6875	0.862378774	0.818172146	2.868652413	5.861953599	0.104592467	0.120893183	12.85277778	45.37277778	0	127.5166667
1	1	43200	43920	5.1875	3.25	0.760952123	0.929701196	4.621958459	2.016597795	0.260839874	0.195162778	12.33571429	48.27380952	0	498.031746
1	2	44160	44820	5.3125	8.25	0.759636921	0.865135105	2.574716813	3	0.131773826	0.154174199	11.9719697	50.33560606	0	293.8484848
1	3	44940	45660	11.5625	13.625	0.754813811	0.863547997	4.816205284	6.206179716	0.172416339	0.153863035	11.52708333	53.39166667	0	5.451388889
1	1	47100	48000	4.625	5.0625	0.58869809	0.673210036	3.685557398	2.670049937	0.119665964	0.168309757	10.80944444	59.87666667	0	0
1	2	48300	49140	5.875	11.125	0.589354241	0.630397029	4.047633053	5.365010096	0.384325862	0.181374824	10.34047619	61.95654762	0	0
1	3	49320	50100	4.625	4.875	0.674633992	0.705582779	2.986078811	2.390955179	0.159067392	0.128723586	9.719871795	63.55705128	0	0
1	1	50700	51420	2.4375	2.5625	0.441597774	0.511222073	2.279437065	2.096624271	0.057900774	0.094752134	9.493055556	65.25763889	0	110.6388889
1	2	51780	52680	3.1875	3.375	0.461044799	0.56784237	1.796988221	2.552776266	0.12797738	0.122144073	9.401111111	64.24055556	1	340.5388889
1	3	52800	53580	2.6875	3.875	0.498886394	0.576866494	2.574716813	2.276693509	0.075296978	0.146065911	9.124358974	65.77371795	0	286.7628205
1	1	54600	55320	3.125	2.125	0.584207511	0.576261428	1.74642492	1.310216267	0.189422837	0.281972037	8.913194444	66.67569444	0	187.3263889
1	2	55620	56400	2.625	3.1875	0.527812561	0.754909942	1.784189825	2.072639219	0.165323785	0.22457533	8.410897436	68.84038462	1	196.1089744
1	3	56460	57180	3.0625	4.125	0.749748775	0.704772715	2.743932701	2.655183609	0.321751579	0.290868619	8.262937063	68.53846154	0	158.8601399
1	1	58680	59340	0.9375	2.5625	0.500003046	0.597583555	1.436140662	2.70724337	0.155024028	0.221565065	8.162878788	70.575	0	107.1515152
1	2	59580	60300	1.875	2.125	0.959386364	0.885333844	1.784189825	1.454876856	0.711418876	0.137638429	7.75625	73.01319444	0	405.3333333
1	3	60360	68280	2.75	2.75	0.763577641	0.651141837	2.909753712	1.879716291	0.1808357	0.274018112	7.688823529	73.64218487	0	428.0882353
1	1	61380	62280	1.375	1.875	0.60814833	0.714597956	1.310216267	1.668332501	0.306268223	0.260363873	7.781564246	73.03910615	0	369.5083799
1	2	62460	63240	2.375	2.8125	0.823535969	0.537324658	1.74642492	2.007278423	0.687059139	0.160052672	7.680128205	73.53653846	0	455.0320513
1	3	63360	64140	2.5	3.3125	0.734598278	0.489722264	2.250925735	2.05649378	0.494512978	0.078148107	7.296153846	75.26858974	0	424.1602564
1	1	64440	65700	1.875	1.8125	0.29141956	0.339200836	1.5	1.470544117	0.055480384	0.124472709	7.684126984	73.7452381	0	441.9285714
1	2	65940	66900	0.75	3	0.385839558	1.102242107	0.774596669	2.250925735	0.048968401	1.685828204	7.747368421	73.90921053	0	502.7631579
1	3	66960	67920	1.25	2.6875	0.460237942	0.462809707	1.527525232	2.701080031	0.261636243	0.077339357	NaN	NaN	0	NaN
1	1	69300	70080	1.8125	2.25	0.311173263	0.838608239	1.682012683	1.527525232	0.02880659	1.464071356	7.121641791	78.54179104	0	244.2761194
1	2	70320	71040	0.6875	1.375	0.294663465	0.505731027	1.138346754	1.360147051	0.0235425	0.160856552	7.400694444	77.4	0	268.6388889
1	3	71100	71820	0.8	1.733333333	0.296048306	0.452214973	0.774596669	1.533747356	0.078224348	0.404002218	6.775	79.20277778	0	238.3055556
1	1	72180	72780	2.5625	1.25	0.31056769	0.366808609	1.547847968	1.238278375	0.027349683	0.055565555	6.534166667	81.08416667	0	236.3666667
1	2	73080	73680	1.125	1.0625	0.271038201	0.329325778	1.087811258	1.52616076	0.047684246	0.069924014	6.609166667	81.45833333	0	244.8166667
1	3	73800	74400	0.5625	2.0625	0.312003968	0.288260905	0.892094913	1.691892432	0.114843937	0.050067562	6.368333333	81.87333333	0	254.6583333
1	1	76020	76680	2.1875	2.9375	0.298344948	0.344555385	2.257395254	1.87860764	0.057151743	0.05308049	6.960606061	81.09772727	0	264.6969697
1	2	76860	77400	1.1875	0.5	0.316927178	0.402170344	1.641899307	0.816496581	0.125543003	0.06351779	7.205555556	80.04259259	0	199.2037037
1	3	77520	78120	0.6875	1.5	0.274383724	0.308755223	1.195477589	1.264911064	0.047698167	0.098357298	7.279166667	79.23	0	192.6333333
1	1	79680	80340	1.25	2	0.302440549	0.269767226	1.527525232	1.211060142	0.05146664	0.0435876	7.443939394	80.85757576	0	196.8030303
1	2	80640	81180	1.25	0.625	0.320149953	0.392611659	1.483239697	0.806225775	0.056829221	0.083342708	7.692592593	79.86111111	0	247.4907407
1	3	81240	81780	1	0.9375	0.305811745	0.279980892	1.095445115	1.289379696	0.036100174	0.059140408	7.566666667	80.36388889	0	255.4444444
1	1	82800	83340	2.0625	1.3125	0.308498404	0.396459359	1.481834449	1.138346754	0.062934691	0.057806342	7.583333333	80.65277778	0	235.8703704
1	2	83700	84240	1.0625	0.875	0.339592448	0.367624407	1.236594787	1.258305739	0.06556294	0.161141693	7.676851852	81.46574074	0	8.944444444
1	3	84300	84840	1.875	0.875	0.415159958	0.33838191	1.74642492	1.147460965	0.292441021	0.068615898	7.841666667	81.03425926	0	0
1	1	86400	87060	1.4375	3.625	0.301996034	0.362197207	1.412739655	3.721558813	0.044902464	0.041398479	7.450757576	88.45378788	0	215.0984848
1	2	87300	87780	0	0	NaN	NaN	0	0	NaN	NaN	7.570833333	89.9875	4	107.8125
1	3	87900	88380	0.625	3	0.223595236	0.280842741	1.087811258	1.932183566	0.069165091	0.079904295	7.54375	88.29375	0	94.01041667
1	1	90180	90720	1.4375	3	0.293456201	0.320139146	1.209338662	2.160246899	0.05337301	0.066288554	7.440740741	90.97037037	0	107.4444444
1	2	90960	91200	0	0	NaN	NaN	0	0	NaN	NaN	7.475	90.79791667	0	99.4375
1	3	91380	91980	0.3125	1.625	0.18119906	0.23728467	0.478713554	2.247220505	0.019924807	0.048065725	7.5125	91.00916667	0	104.2916667
1	1	93600	94200	0.625	0.625	0.515758147	0.488073522	0.718795288	0.619139187	0.137546855	0.080267259	7.3125	90.46083333	0	199.1333333
1	2	94380	94800	0	0	NaN	NaN	0	0	NaN	NaN	7.298809524	90.7547619	0	198
1	3	94800	95160	0	0	NaN	NaN	0	0	NaN	NaN	8.501388889	90.13888889	0	130.0138889
2	1	300	1500	0.375	0.5	0.302114804	0.401999006	0.5	0.894427191	0	0.056687351	8.57	87.36625	1	56.39583333
2	2	1680	2700	3.0625	1.0625	0.42099862	0.45782658	1.569235483	1.388944443	0.064543478	0.04923798	7.859313725	91.03333333	3	4.382352941
2	3	2760	3600	2.9375	4.875	0.234588107	0.366666667	2.542144764	2.093641166	0.03086118	0.047140452	7.80297619	92.21904762	0	0
2	1	3900	4620	0.4375	0.5	0.299401198	0.342105263	0.727438428	0.516397779	0	0.012405382	7.715972222	92.65069444	3	0
2	2	4800	5880	2.25	1.625	0.484702679	0.439800467	1.693123347	1.258305739	0.077823626	0.036509524	7.633796296	92.43518519	4	0.189814815
2	3	5940	6780	4.3125	3.875	0.31902995	0.343048714	2.75	2.247220505	0.039747924	0.008909717	7.771428571	91.86607143	0	15.17261905
2	1	7020	8160	1.1875	0.9375	0.328793309	0.341666667	1.558578412	0.853912564	0.077878193	0.050518149	8.231481481	91.17916667	1	68.46759259
2	2	8460	9360	1.9375	1.625	0.466814033	0.448686869	1.768945072	1.204159458	0.089973441	0.063000471	9.098876404	86.82752809	4	127.9662921
2	3	9360	10380	11.5	4.1875	0.293664689	0.381497854	3.141125064	3.350994877	0.036098618	0.068292273	9.329901961	86.64558824	0	248.627451
2	1	10860	11400	0	0	NaN	NaN	0	0	NaN	NaN	10.80654206	82.90560748	0	420.9439252
2	2	11580	12120	2.625	1.375	0.799694262	0.680646968	2.028957039	1.024695077	0.080402557	0.095958222	12.45925926	77.97592593	3	584.8148148
2	3	12300	13200	15.5	4.8125	0.435518523	0.59384589	6.57267069	3.370830758	0.093960409	0.081625675	13.62833333	75.97555556	0	711.5333333
2	1	14400	15000	0	0	NaN	NaN	0	0	NaN	NaN	20.54583333	50.7175	0	999.0083333
2	2	15300	15900	1.8125	2.5	0.844298246	0.889298037	1.223042654	1.751190072	0.192120784	0.109206131	19.95833333	54.3025	1	999.3166667
2	3	16020	16620	14.0625	9.4375	1.161794302	1.516999261	4.932460508	3.424787098	0.186121447	0.344250323	16.87083333	65.1225	0	996.925
2	1	18000	18600	0	0	NaN	NaN	0	0	NaN	NaN	18.34878049	56.87317073	0	990.5772358
2	2	18840	19440	2.0625	4.4375	0.947176959	1.030426813	1.181453907	2.421260003	0.118899311	0.255004642	18.37107438	56.26859504	0	991.9338843
2	3	19800	20400	6.875	17.3125	1.497314055	1.801522194	3.117156824	6.789391234	0.104813694	0.201024747	NaN	NaN	0	NaN
2	1	21600	22200	0	0	NaN	NaN	0	0	NaN	NaN	NaN	NaN	0	NaN
2	2	22500	23040	2.5625	4.8125	1.321937535	1.425203057	1.824600413	1.682012683	0.396711274	0.091676337	NaN	NaN	3	NaN
2	3	23100	23700	9.4375	16.4375	1.709948025	1.950950835	3.758878379	6.850486601	0.509199421	0.460409861	NaN	NaN	0	NaN
2	1	25560	26460	0.642857143	1.785714286	0.828176295	0.96106066	0.744946344	1.050902281	0.145074202	0.279131766	21.60444444	40.65666667	3	997.7944444
2	2	26760	28320	3	3.875	1.694269993	1.850067752	1.591644852	1.892969449	0.212103336	0.401342572	21.885209	41.2733119	1	997.7652733
2	3	28440	29580	20.6875	18.25	1.900316505	2.278726475	4.686416541	4.041451884	0.4067344	0.557618064	24.04517544	35.59473684	0	999.4649123
2	1	29940	31200	2.1875	1.875	1.251737912	1.251387824	1.327591805	1.586400538	0.299533424	0.187708066	22.56388889	37.60277778	1	991.9126984
2	2	31380	31860	3.833333333	2.166666667	1.549701761	1.321684703	2.401388487	1.169045194	0.467158633	0.263907698	23.47708333	35.44375	4	997.15625
2	3	31920	32400	19.75	21.625	1.693397993	2.374081975	5.970163913	4.838461975	0.143521389	0.278359273	21.734375	39.175	0	985.1979167
2	1	32700	33600	1.6875	1.125	1.597888809	1.973748963	1.447699324	1.087811258	0.554720399	0.525138691	21.95555556	38.11388889	2	986.9166667
2	2	33840	34800	5.875	3.0625	1.846630338	1.561642662	3.612478374	1.691892432	0.244441688	0.345093939	22.1984375	38.58489583	3	934.1354167
2	3	34920	35880	22.3125	22.5	2.13538331	2.306668464	6.660517998	4.993328883	0.474556426	0.478798948	22.22239583	38.59479167	0	786.2083333
2	1	36180	37380	0.125	0.3125	1.482815173	1.076599047	0.341565026	0.704154339	0.026426461	0.311773863	21.8790795	37.26150628	3	633.1464435
2	2	37800	38580	4.75	4.0625	1.45326819	1.799965175	2.594866727	2.174664725	0.140964923	0.445247714	21.57371795	36.94423077	2	563.4487179
2	3	38640	39540	24.3125	24.5625	1.977046553	2.37571764	5.186119294	8.786115941	0.265509954	0.157066297	21.35666667	37.38055556	0	489.6111111
2	1	39900	40800	2.0625	1.5	1.558934456	1.278595771	1.388944443	1.264911064	0.250748267	0.321006182	20.42333333	40.22777778	1	478.4222222
2	2	41040	42060	4.8125	4	1.661653467	1.550238473	2.762094616	2.19089023	0.279854514	0.310842666	19.86666667	41.85343137	5	191.4362745
2	3	42060	43380	23.875	16.9375	1.561892299	1.885276704	6.761410109	8.25	0.341404325	0.471039901	19.42651515	44.12765152	0	187.4583333
2	1	43680	44520	2.75	1.375	1.136495221	1.435405297	1.807392228	1.5	0.145025629	0.147525788	19.02380952	47.57142857	3	140.4107143
2	2	44760	45720	7.4375	5.9375	1.539705839	1.611523129	2.632331033	2.792101956	0.250125434	0.323680344	18.18020833	49.48020833	1	70.875
2	3	45780	47220	24.875	27.4375	1.458370693	1.459796197	7.410578025	6.76233441	0.249733051	0.207856506	16.96236934	54.30801394	0	9.386759582
2	1	47580	48360	2.769230769	8.846153846	1.27883783	1.621136112	1.786703023	4.980732106	0.254394194	0.112539986	16.20576923	58.16153846	0	0
2	2	48660	49500	6.375	8.5625	1.027626344	1.250013063	2.872281323	5.240467536	0.178376017	0.18571027	15.32095808	61.35628743	1	0
2	3	49560	50580	20.25	23.9375	1.168366921	1.410562028	7.197221686	7.680874516	0.16218973	0.212503172	14.95686275	62.43284314	0	0
2	1	50880	51780	4.3125	2.6875	0.994646749	1.073046203	2.914761282	1.302241657	0.170955494	0.20600049	14.24277778	64.57277778	0	0
2	2	52080	52860	6.0625	7.75	1.028036846	1.097520533	3.530226622	3.296462751	0.225079677	0.239324662	13.89935897	66.35833333	0	0
2	3	52980	54000	19.78571429	21.28571429	1.100715661	1.343776289	4.758451129	5.889084707	0.232455852	0.079352414	13.5377451	68.18186275	0	0
2	1	54420	55380	3.214285714	3.142857143	1.006734007	0.679487179	3.745326758	1.915810447	0.101178311	0.155440457	NaN	NaN	2	NaN
2	2	55620	56520	5.785714286	5.5	0.944444444	1.284722222	3.468064666	2.928638434	0.136082764	0.262912424	NaN	NaN	0	NaN
2	3	56760	57600	15.53846154	18.07692308	1.12037037	0.972222222	5.651185489	10.93512337	0.125256938	0.240562612	12.7077381	71.4202381	0	0
2	1	57900	58800	6.166666667	5.583333333	0.607223659	0.66752666	2.918073254	3.088345639	0.183129784	0.223087188	12.45586592	71.92681564	2	0
2	2	59100	59940	5	5.25	0.828937145	1.018849206	2.174229226	3.165869118	0.245758221	0.227344938	12.37380952	72.49702381	2	0
2	3	60180	60960	17	14.57142857	0.986111111	1.025883838	5.173898991	3.179605339	0.114530712	0.189919305	12.46580645	72.00967742	0	0
2	1	61440	62400	6.785714286	8.571428571	0.752913753	0.949404762	3.984171981	4.182643362	0.114796441	0.232142857	12.19635417	72.5359375	1	0
2	2	62640	63360	6.75	5.416666667	0.893939394	1.020833333	3.887626058	2.466441431	0.079214077	0.171796068	11.85416667	74.87152778	5	0
2	3	63540	64500	18.14285714	12.35714286	0.66601801	0.81547619	5.545020536	3.914610558	0.094634518	0.135212104	11.26458333	75.328125	0	0
2	1	64860	65880	5.285714286	5.714285714	0.775641026	0.679887107	3.023715784	1.815682598	0.078683558	0.159757683	10.87401961	75.57745098	0	0
2	2	66180	67080	5.307692308	6	0.742296919	0.935606061	2.097006413	2.645751311	0.179490413	0.080531408	10.43722222	77.37944444	2	0
2	3	67200	68100	16.21428571	12.21428571	0.678308824	0.836247086	6.302363066	3.619999393	0.108202295	0.1476143	10.89277778	75.07444444	0	0
2	1	68580	69300	5.8125	4.75	0.670868347	0.742497086	3.081531005	2.463060427	0.059486724	0.126522738	10.60277778	73.91041667	0	0
2	2	69480	70140	3.6875	5	0.763392857	1.055555556	1.740450133	2.851899951	0.163257002	0.06415003	10.21287879	75.82878788	3	0
2	3	70200	70920	11.875	11	0.682539683	0.631613757	4.787135539	3.812260921	0.02749287	0.07957149	10.17972028	75.05734266	0	0
2	1	72000	72600	4.9375	4.9375	0.503750743	0.581946594	2.976995129	3.086934834	0.081294064	0.040936853	9.444166667	75.405	1	0
2	2	72840	73380	3.8125	3.4375	0.503151819	0.606617647	2.903302717	2.220172666	0.046087648	0.021226113	9.775925926	73.21111111	3	0
2	3	73500	74100	6.9375	13.75	0.655388471	0.672699849	2.46221445	4.626013402	0.088928296	0.074218772	9.2525	73.75	0	0
2	1	75480	76200	4.5625	7.1875	0.542197713	0.553075397	2.279437065	3.390550594	0.09895167	0.060818698	9.205555556	73.02986111	0	0
2	2	76380	76980	3.125	4.6875	0.641346957	0.702380952	2.125245084	2.182315284	0.118696624	0.023809524	9.049166667	74.26416667	1	0
2	3	77040	77640	8.6875	10.125	0.534356725	0.635416667	3.30088372	4.379878233	0.026732141	0.020833334	9.076666667	74.23166667	0	0
2	1	79200	79800	3	3.75	0.486220905	0.580853175	2.12916259	2.113448998	0.053685472	0.083480831	NaN	NaN	0	NaN
2	2	80220	80820	3.625	3.625	0.569078947	0.744047619	2.5	2.334523506	0.182263977	0.05952381	9.31	72.86666667	0	140.1333333
2	3	80880	81480	5.75	7.8125	0.632440476	0.632199926	2.93257566	2.535580144	0.112348727	0.165733582	9.069166667	73.94416667	0	221.8833333
2	1	82800	83400	2	2.125	0.442803031	0.749198718	1.966384161	1.543804824	0.044439422	0.088141026	8.505	72.72666667	1	241
2	2	83820	84420	1.75	2.5625	0.410961799	0.571895425	1.61245155	1.364734406	0.128432508	0.018867656	8.491666667	72.595	2	253
2	3	84480	85080	2.8125	7.25	0.400925926	0.450529101	2.166987156	3.022140522	0.021833012	0.083001355	8.240833333	73.11666667	0	258.5333333
2	1	86520	87540	3.375	4	0.401632951	0.509189896	2.156385865	2.898275349	0.058013434	0.100308046	8.807843137	67.50245098	2	258.8480392
2	2	87780	88740	2.3125	1.375	0.463471714	0.513137164	2.212653008	1.024695077	0.168584597	0.079852425	8.855729167	66.75989583	1	254.6510417
2	3	88800	89820	7.75	5.8125	0.309565609	0.441062608	3.130495168	3.673667559	0.048984343	0.078861822	9.235294118	63.7872549	0	248.2598039
2	1	90060	91080	3	5	0.394435304	0.467781026	2.065591118	3.464101615	0.054392511	0.065790186	8.766176471	65.86715686	1	254.3921569
2	2	91320	92280	2.875	1.125	0.437084141	0.579394118	1.821171784	1.310216267	0.061518711	0.097069268	8.865625	65.55052083	2	319.234375
2	3	92280	93420	10.5625	3.9375	0.360408447	0.334428843	5.316248677	2.434988022	0.035267099	0.080461078	8.658333333	67.17192982	0	329.4692982
2	1	93720	94560	1.75	3.125	0.477142941	0.49030423	1.390443574	1.024695077	0.07957784	0.062605001	8.688690476	67.05595238	2	153.5238095
2	2	94800	95400	0.875	1.4375	0.556670268	0.437826656	0.806225775	0.892094913	0.043146053	0.026132739	9.16	65.28083333	5	251.5166667
2	3	95580	96300	9	9.1875	0.386512421	0.427448895	5.416025603	3.780983117	0.043303917	0.076204376	10.08591549	62.39084507	0	376.6056338
3	1	4500	4980	0.3125	0.25	NaN	NaN	0.602079729	0.447213595	NaN	NaN	11.00104167	91.815625	1	63.14583333
3	2	5700	6180	4.375	3.125	0.518433346	0.606109107	2.729468813	1.707825128	0.099595155	0.135396288	11.00104167	92.784375	0	157.6979167
3	3	6240	6720	0	0	NaN	NaN	0	0	NaN	NaN	11.17604167	92.18645833	0	135.1458333
3	1	7200	7740	0	0	NaN	NaN	0	0	NaN	NaN	11.46296296	89.63518519	0	247.5
3	2	7800	8400	3.8125	3.75	0.509119312	0.634067182	1.796988221	2.081665999	0.022065866	0.033474211	11.685	88.32916667	0	361.2416667
3	3	8520	9180	0	0	NaN	NaN	0	0	NaN	NaN	12	88.16287879	0	281.0454545
3	1	10800	11280	0	0	NaN	NaN	0	0	NaN	NaN	13.39166667	81.72916667	0	479.5416667
3	2	11400	12000	3.1875	2.75	0.509097056	0.627061626	2.136000936	1.843908891	0.089030731	0.070376561	13.775	77.5125	1	491.4416667
3	3	12060	12600	0	0	NaN	NaN	0	0	NaN	NaN	14.14907407	74.66481481	0	573.2222222
3	1	14520	15360	0.1875	0.5625	NaN	0.145621494	0.543905629	0.727438428	NaN	0.024731628	13.78095238	74.57321429	0	284.625
3	2	15600	16380	3	4.0625	0.640306122	0.798011512	1.788854382	1.768945072	0.123136964	0.04770953	13.08461538	79.43974359	4	516.6410256
3	3	16500	17340	7	1.625	0.498860238	0.75712508	3.777124126	1.707825128	0.099273112	0.123692433	16.06287425	68.76886228	0	930.5748503
3	1	18840	19800	0.5	0.375	NaN	0.34151388	0.730296743	0.619139187	NaN	0.044478547	16.09319372	60.39005236	1	926.3350785
3	2	20100	21060	4.6875	3.6875	0.777294292	0.838114291	2.774136502	2.574716813	0.182173045	0.180676522	15.3828125	58.63541667	4	697.0833333
3	3	21060	21960	5.375	5.0625	0.74716623	0.986040345	2.753785274	2.407453703	0.223881251	0.211272425	16.15977654	56.47318436	0	954.6145251
3	1	22140	23100	2	1.4375	0.601943111	0.500289267	1.712697677	1.31497782	0.117988118	0.033819934	16.2796875	56.31666667	0	959.84375
3	2	23220	24120	12	5.6875	0.830542259	0.934028361	4.049691346	2.441823089	0.153405704	0.18375373	16.14319527	57.95325444	3	768.8698225
3	3	24120	24900	12.8125	6.3125	0.914231621	0.984701512	5.022864389	2.891798748	0.188937022	0.098668037	16.67884615	55.0974359	0	762.3012821
3	1	25440	26400	3.5	3.642857143	0.34351451	0.285004517	2.848751413	1.736802671	0.035678706	0.045151307	15.68333333	58.53385417	0	620.9791667
3	2	26820	27720	18.5	8.166666667	1.127976191	1.083333333	7.292586522	4.086192567	0.263590355	0.204124145	15.10611111	60.50555556	1	541.8111111
3	3	27780	28680	11.92857143	9.857142857	0.682539683	0.67471091	3.338914741	4.035556255	0.02749287	0.090765483	17.01222222	55.60166667	0	1007.038889
3	1	28980	29640	8.25	5.25	0.476459543	0.521465494	4.669047012	3.065941943	0.106636436	0.141832677	16.4780303	57.03560606	0	1008.545455
3	2	29880	30540	12.0625	10.5	1.021115824	1.059747782	4.878097307	3.794733192	0.255907006	0.145854139	16.74242424	57.06818182	5	1007.856061
3	3	30540	31140	10.5	9.4375	1.003337127	1.142042114	4.501851471	3.44419802	0.163955479	0.21816997	16.77916667	55.31833333	0	1008.608333
3	1	32340	32940	5.125	7.0625	0.394512627	0.65678776	3.774917218	4.04093636	0.039992541	0.040992689	16.86833333	54.7425	0	1008.5
3	2	33240	33840	8.6875	6.1875	1.167641689	0.967568466	4.331570154	2.587630834	0.171157901	0.095575685	17.74833333	48.98416667	2	1008.283333
3	3	33840	34500	10.625	10.0625	0.948007472	1.266754079	4.883646179	4.007804885	0.284537299	0.491576002	17.55757576	48.17272727	0	1004.568182
3	1	36000	37200	3.3125	4.5625	0.556702213	0.67471091	2.212653008	1.998958062	0.030975674	0.090765483	16.86291667	48.07333333	0	1000.904167
3	2	37380	38280	11.28571429	7.142857143	0.948484848	1.060363248	3.625307869	3.009143575	0.075453937	0.204834005	16.60446927	47.07541899	1	1001.899441
3	3	38520	39360	10.875	13.6875	1.006734007	1.083333333	3.879432948	4.346933785	0.101178311	0.144337567	16.09583333	48.11428571	0	977.7857143
3	1	39660	40620	5.142857143	4.285714286	0.593650794	0.563141923	3.009143575	2.054210364	0.16938821	0.077513396	15.89633508	44.14136126	1	816.2879581
3	2	40860	41760	18.875	11.25	1.055555556	0.956439394	4.177319715	4.597100535	0.06415003	0.198938779	15.41	48.35888889	2	593.6444444
3	3	41940	43200	15.75	11.3125	0.844155844	1.09006734	5.531726674	3.591076904	0.112470832	0.171426026	15.12430279	48.42390438	0	408.2031873
3	1	43380	44280	3.125	2.5625	1.290577635	1.418631126	1.360147051	1.547847968	0.112448564	0.446400109	14.62333333	50.17	0	323.8722222
3	2	44460	45420	15.9375	14.375	0.894429935	0.934415291	5.720941065	3.862210075	0.100661428	0.11630033	14.41308901	50.47801047	1	247.3403141
3	3	45480	46440	16.125	11.625	0.803340817	1.291160783	5.760497664	3.757215281	0.23341029	0.275458811	13.92864583	51.97552083	0	167.9010417
3	1	46920	47880	7.5625	6.4375	0.85518648	0.861888112	3.076117683	3.881043674	0.067521155	0.113245698	12.9356383	57.20531915	0	1016.510638
3	2	48000	49020	25.3125	14.4375	0.853639907	0.87736434	7.551765798	5.738394084	0.129278018	0.072886353	12.95320197	57.91625616	1	435.9014778
3	3	49080	49980	13.5625	13.0625	NaN	NaN	6.612803238	5.284805263	NaN	NaN	12.10555556	62.505	0	293.15
3	1	50640	51660	4	5.857142857	0.399905487	0.424532799	2.038098661	1.915810447	0.114535341	0.107275775	11.21715686	66.73627451	0	298.0980392
3	2	51840	52800	28.57142857	18.21428571	0.690583926	0.626633987	5.944801035	4.676924884	0.092796398	0.039241209	10.95833333	70.20833333	1	299.765625
3	3	52920	53820	9.714285714	13.35714286	0.626633987	0.777777778	4.547671787	5.485745765	0.039241209	0.096225044	10.78268156	72.66927374	0	294.4692737
3	1	54480	55320	6.083333333	3.083333333	0.460157127	0.517948718	2.874917654	1.378954369	0.092720043	0.217752551	10.99583333	72.725	0	279.3571429
3	2	55500	56460	15.66666667	19.91666667	0.645502646	0.779761905	5.944184833	4.870287155	0.081453991	0.195886699	10.76073298	72.7565445	1	315.1099476
3	3	56580	57540	7.142857143	5.928571429	0.648567119	0.701058201	3.697340892	2.615465416	0.104497786	0.139360499	10.37135417	74.6734375	0	315.8333333
3	1	57900	58860	3.5	6.1875	0.419533281	0.516896396	2.065591118	3.166885957	0.115722163	0.080246113	10.06282723	76.9382199	0	326.9005236
3	2	59100	60060	18.25	15.1875	0.656923695	0.618356433	6.618156843	7.12945767	0.181450385	0.113939778	9.786979167	78.64739583	4	320.40625
3	3	60240	61020	5.8125	5.1875	0.586450369	0.698703413	2.688710967	2.257395254	0.075302956	0.105392141	9.307692308	81.20064103	0	322.2692308
3	1	61260	62040	4.0625	4	0.418277686	0.573389356	2.909037642	2.988868236	0.067187294	0.093709934	11.3	77.75	0	816.5
3	2	62220	63360	21.0625	11.875	0.586221477	0.608290539	6.495831997	4.842520005	0.051862794	0.077242459	NaN	NaN	2	NaN
3	3	63480	64320	4.5	6.0625	0.511459541	0.71932646	1.632993162	2.26476636	0.140393849	0.057470569	NaN	NaN	0	NaN
